# Supplementary material for: Endothelial FOXM1 and Dab2 promote diabetic wound healing
Source: JCI Insight. 2025 Jan 23;10(2):e186504. doi: 10.1172/jci.insight.186504 (PMC11790024; doi:10.1172/jci.insight.186504)
Supplement: Supporting data values [file jciinsight-10-186504-s117.xlsx]

## Sheet: Fig 1B
WT	Diabetic
1.02273	0.233766
0.944805	0.301948
1.03247	0.260065

## Sheet: Fig 1C
Control	High Glucose
0.980198	0.386139
1.0198	0.405941
1	0.326733

## Sheet: Fig 1E
Control	High Glucose
1.125	0.3
0.984375	0.4125
0.890625	0.346875

## Sheet: Fig 1G
WT Control	Dab2-ECiKO Control	WT Diabetic
1	0.054545	0.590909
1.13636	0.038182	0.654545
0.863636	0.027273	0.536364

## Sheet: Fig 1I
Control	High Glucose
1.0099	0.425743
1.0495	0.376238
0.940594	0.316832

## Sheet: Fig 2C
WT	Diabetic
1.02251	0.299035
1.06109	0.231511
0.916399	0.173633

## Sheet: Fig 2F
	WT Control			WT Diabetic			Dab2-ECiKO Control
0	100	100	100	100	100	100	100	100	100
3	48	55	51	60	64	67	72	82	84
5	22	20	15	34	38	43	66	58	61
7	6	8	4	24	18	20	32	28	35

## Sheet: Fig 2H
WT Control	WT Diabetic	Dab2-ECiKO Control	Dab2-ECiKO Diabetic
100.386	47.31	51.9354	31.7704
94.3767	45.0376	51.2325	29.2414
97.7724	41.8896	54.8262	33.0831

## Sheet: Fig 2J
WT Control	WT Diabetic	Dab2-ECiKO Control	Dab2-ECiKO Diabetic
101.4	52.46	47.64	40.32
95.33	51.75	45.32	36.78
98.76	55.38	42.14	33.59

## Sheet: Fig 2K
WT Control	WT Diabetic	Dab2-ECiKO Control	Dab2-ECiKO Diabetic
102.414	52.9846	32.7232	48.1164
96.2833	52.2675	30.1478	45.7732
99.7476	55.9338	33.9259	42.5614

[truncated: 18 more sheets: Fig 3B, Fig 3D, Fig 3F, Fig 4B, Fig 4D, Fig 4F, Fig 4H, Fig 5B, Fig 5C, Fig 5E, Fig 5G, Fig 5I, Fig 6C, Fig 6E, Fig 6G, Fig S2A, Fig S2B, Fig S2D]
